# Supplementary material for: Cell Type-Specific Anti-Adhesion Properties of Peritoneal Cell Treatment with Plasma-Activated Media (PAM)
Source: Biomedicines. 2022 Apr 18;10(4):927. doi: 10.3390/biomedicines10040927 (PMC9032174; doi:10.3390/biomedicines10040927)
Supplement: Supplementary file 1 [file biomedicines-10-00927-s001.zip]

Archive with 1 entries (1 files):
- biomedicines-1653462-supplementary.pdf
